# Supplementary material for: “Unhealthy = Tasty”: How Does It Affect Consumers’ (Un)Healthy Food Expectations?
Source: Foods. 2022 Oct 9;11(19):3139. doi: 10.3390/foods11193139 (PMC9563033; doi:10.3390/foods11193139)
Supplement: Supplementary file 1 [file foods-11-03139-s001.zip]

Archive with 1 entries (1 files):
- foods-1931304-supplementary.pdf
